# Supplementary material for: Internal calibration for opportunistic computed tomography muscle density analysis
Source: PLoS One. 2022 Oct 17;17(10):e0273203. doi: 10.1371/journal.pone.0273203 (PMC9576101; doi:10.1371/journal.pone.0273203)
Supplement: S1 File — (XLSX) [file pone.0273203.s003.xlsx]

## Sheet: DATA
Position	Musphan	Protocol	Calibration	Label_Id	Image_mean
Centre	MUSPHAN_004	Chest	HU	0	-1315.14
Centre	MUSPHAN_004	Chest	HU	1	58.0832
Centre	MUSPHAN_004	Chest	HU	2	60.3291
Centre	MUSPHAN_004	Chest	HU	3	65.9313
Centre	MUSPHAN_004	Chest	HU	4	63.8254
Centre	MUSPHAN_004	Chest	HU	5	61.2207
Centre	MUSPHAN_004	Chest	HU	6	38.5734
Centre	MUSPHAN_004	Chest	HU	7	59.0764
Centre	MUSPHAN_004	Chest	HU	8	57.7852
Centre	MUSPHAN_004	Chest	HU	9	45.1499
Centre	MUSPHAN_004	Chest	HU	10	61.1027
Centre	MUSPHAN_004	Chest	Phantomless	0	-0.192438
Centre	MUSPHAN_004	Chest	Phantomless	1	1.01514
Centre	MUSPHAN_004	Chest	Phantomless	2	1.01711
Centre	MUSPHAN_004	Chest	Phantomless	3	1.02204
Centre	MUSPHAN_004	Chest	Phantomless	4	1.02019
Centre	MUSPHAN_004	Chest	Phantomless	5	1.0179
Centre	MUSPHAN_004	Chest	Phantomless	6	0.99798
Centre	MUSPHAN_004	Chest	Phantomless	7	1.01601
Centre	MUSPHAN_004	Chest	Phantomless	8	1.01487
Centre	MUSPHAN_004	Chest	Phantomless	9	1.00376
Centre	MUSPHAN_004	Chest	Phantomless	10	1.01779
Centre	MUSPHAN_004	Chest	NBPhantomless	0	-0.317876
Centre	MUSPHAN_004	Chest	NBPhantomless	1	1.06594
Centre	MUSPHAN_004	Chest	NBPhantomless	2	1.0682
Centre	MUSPHAN_004	Chest	NBPhantomless	3	1.07384
Centre	MUSPHAN_004	Chest	NBPhantomless	4	1.07173
Centre	MUSPHAN_004	Chest	NBPhantomless	5	1.0691
Centre	MUSPHAN_004	Chest	NBPhantomless	6	1.04627
Centre	MUSPHAN_004	Chest	NBPhantomless	7	1.06694
Centre	MUSPHAN_004	Chest	NBPhantomless	8	1.06563
Centre	MUSPHAN_004	Chest	NBPhantomless	9	1.0529
Centre	MUSPHAN_004	Chest	NBPhantomless	10	1.06898
Centre	MUSPHAN_004	Chest	AAPhantomless	0	-0.317064
Centre	MUSPHAN_004	Chest	AAPhantomless	1	1.0646
Centre	MUSPHAN_004	Chest	AAPhantomless	2	1.06686
Centre	MUSPHAN_004	Chest	AAPhantomless	3	1.0725
Centre	MUSPHAN_004	Chest	AAPhantomless	4	1.07039
Centre	MUSPHAN_004	Chest	AAPhantomless	5	1.06776
Centre	MUSPHAN_004	Chest	AAPhantomless	6	1.04497
Centre	MUSPHAN_004	Chest	AAPhantomless	7	1.0656
Centre	MUSPHAN_004	Chest	AAPhantomless	8	1.06431
Centre	MUSPHAN_004	Chest	AAPhantomless	9	1.05159
Centre	MUSPHAN_004	Chest	AAPhantomless	10	1.06764
Centre	MUSPHAN_004	Chest	Phantom	0	-0.30284
Centre	MUSPHAN_004	Chest	Phantom	1	1.07038
Centre	MUSPHAN_004	Chest	Phantom	2	1.07263
Centre	MUSPHAN_004	Chest	Phantom	3	1.07823
Centre	MUSPHAN_004	Chest	Phantom	4	1.07613
Centre	MUSPHAN_004	Chest	Phantom	5	1.07352
Centre	MUSPHAN_004	Chest	Phantom	6	1.05087
Centre	MUSPHAN_004	Chest	Phantom	7	1.07138
Centre	MUSPHAN_004	Chest	Phantom	8	1.07009
Centre	MUSPHAN_004	Chest	Phantom	9	1.05745
Centre	MUSPHAN_004	Chest	Phantom	10	1.0734
Centre	MUSPHAN_004	Chest	AABPhantomless	0	-0.317158
Centre	MUSPHAN_004	Chest	AABPhantomless	1	1.06538
Centre	MUSPHAN_004	Chest	AABPhantomless	2	1.06764
Centre	MUSPHAN_004	Chest	AABPhantomless	3	1.07328
Centre	MUSPHAN_004	Chest	AABPhantomless	4	1.07117
Centre	MUSPHAN_004	Chest	AABPhantomless	5	1.06854
Centre	MUSPHAN_004	Chest	AABPhantomless	6	1.04574
Centre	MUSPHAN_004	Chest	AABPhantomless	7	1.06638
Centre	MUSPHAN_004	Chest	AABPhantomless	8	1.06508
Centre	MUSPHAN_004	Chest	AABPhantomless	9	1.05235
Centre	MUSPHAN_004	Chest	AABPhantomless	10	1.06842
Centre	MUSPHAN_004	Chest	ABPhantomless	0	-0.317436
Centre	MUSPHAN_004	Chest	ABPhantomless	1	1.06599
Centre	MUSPHAN_004	Chest	ABPhantomless	2	1.06826
Centre	MUSPHAN_004	Chest	ABPhantomless	3	1.0739
Centre	MUSPHAN_004	Chest	ABPhantomless	4	1.07178
Centre	MUSPHAN_004	Chest	ABPhantomless	5	1.06915
Centre	MUSPHAN_004	Chest	ABPhantomless	6	1.04634
Centre	MUSPHAN_004	Chest	ABPhantomless	7	1.067
Centre	MUSPHAN_004	Chest	ABPhantomless	8	1.0657
Centre	MUSPHAN_004	Chest	ABPhantomless	9	1.05297
Centre	MUSPHAN_004	Chest	ABPhantomless	10	1.06904
Centre	MUSPHAN_004	Chest	HAPhantom	0	-1753.03
Centre	MUSPHAN_004	Chest	HAPhantom	1	65.1212
Centre	MUSPHAN_004	Chest	HAPhantom	2	68.0947
Centre	MUSPHAN_004	Chest	HAPhantom	3	75.512
Centre	MUSPHAN_004	Chest	HAPhantom	4	72.7238
Centre	MUSPHAN_004	Chest	HAPhantom	5	69.2752
Centre	MUSPHAN_004	Chest	HAPhantom	6	39.2902
Centre	MUSPHAN_004	Chest	HAPhantom	7	66.4362
Centre	MUSPHAN_004	Chest	HAPhantom	8	64.7266
Centre	MUSPHAN_004	Chest	HAPhantom	9	47.9975
Centre	MUSPHAN_004	Chest	HAPhantom	10	69.119
Centre	MUSPHAN_005	Abdomen	HU	0	-1314.8
Centre	MUSPHAN_005	Abdomen	HU	1	60.8661
Centre	MUSPHAN_005	Abdomen	HU	2	59.5034
Centre	MUSPHAN_005	Abdomen	HU	3	64.1464
Centre	MUSPHAN_005	Abdomen	HU	4	63.3004
Centre	MUSPHAN_005	Abdomen	HU	5	59.2576
Centre	MUSPHAN_005	Abdomen	HU	6	36.2656
Centre	MUSPHAN_005	Abdomen	HU	7	58.6294
Centre	MUSPHAN_005	Abdomen	HU	8	57.7179
Centre	MUSPHAN_005	Abdomen	HU	9	42.8536
Centre	MUSPHAN_005	Abdomen	HU	10	57.4347
Centre	MUSPHAN_005	Abdomen	Phantomless	0	-0.191979
Centre	MUSPHAN_005	Abdomen	Phantomless	1	1.0175
Centre	MUSPHAN_005	Abdomen	Phantomless	2	1.0163
Centre	MUSPHAN_005	Abdomen	Phantomless	3	1.02039
Centre	MUSPHAN_005	Abdomen	Phantomless	4	1.01964
Centre	MUSPHAN_005	Abdomen	Phantomless	5	1.01609
Centre	MUSPHAN_005	Abdomen	Phantomless	6	0.995873
Centre	MUSPHAN_005	Abdomen	Phantomless	7	1.01553
Centre	MUSPHAN_005	Abdomen	Phantomless	8	1.01473
Centre	MUSPHAN_005	Abdomen	Phantomless	9	1.00166
Centre	MUSPHAN_005	Abdomen	Phantomless	10	1.01449
Centre	MUSPHAN_005	Abdomen	AAPhantomless	0	-0.316575
Centre	MUSPHAN_005	Abdomen	AAPhantomless	1	1.06738
Centre	MUSPHAN_005	Abdomen	AAPhantomless	2	1.06601
Centre	MUSPHAN_005	Abdomen	AAPhantomless	3	1.07068
Centre	MUSPHAN_005	Abdomen	AAPhantomless	4	1.06983
Centre	MUSPHAN_005	Abdomen	AAPhantomless	5	1.06576
Centre	MUSPHAN_005	Abdomen	AAPhantomless	6	1.04263
Centre	MUSPHAN_005	Abdomen	AAPhantomless	7	1.06513
Centre	MUSPHAN_005	Abdomen	AAPhantomless	8	1.06421
Centre	MUSPHAN_005	Abdomen	AAPhantomless	9	1.04926
Centre	MUSPHAN_005	Abdomen	AAPhantomless	10	1.06393
Centre	MUSPHAN_005	Abdomen	Phantom	0	-0.16872
Centre	MUSPHAN_005	Abdomen	Phantom	1	1.06938
Centre	MUSPHAN_005	Abdomen	Phantom	2	1.06815
Centre	MUSPHAN_005	Abdomen	Phantom	3	1.07233
Centre	MUSPHAN_005	Abdomen	Phantom	4	1.07157
Centre	MUSPHAN_005	Abdomen	Phantom	5	1.06793
Centre	MUSPHAN_005	Abdomen	Phantom	6	1.04724
Centre	MUSPHAN_005	Abdomen	Phantom	7	1.06737
Centre	MUSPHAN_005	Abdomen	Phantom	8	1.06655
Centre	MUSPHAN_005	Abdomen	Phantom	9	1.05317
Centre	MUSPHAN_005	Abdomen	Phantom	10	1.06629
Left	MUSPHAN_007	Chest	HU	0	-765.864
Left	MUSPHAN_007	Chest	HU	1	57.493
Left	MUSPHAN_007	Chest	HU	2	54.8461
Left	MUSPHAN_007	Chest	HU	3	60.3169
Left	MUSPHAN_007	Chest	HU	4	57.2617
Left	MUSPHAN_007	Chest	HU	5	64.1865
Left	MUSPHAN_007	Chest	HU	6	46.1586
Left	MUSPHAN_007	Chest	HU	7	59.6247
Left	MUSPHAN_007	Chest	HU	8	54.5744
Left	MUSPHAN_007	Chest	HU	9	42.8241
Left	MUSPHAN_007	Chest	HU	10	52.724
Left	MUSPHAN_007	Chest	Phantomless	0	0.281672
Left	MUSPHAN_007	Chest	Phantomless	1	1.01971
Left	MUSPHAN_007	Chest	Phantomless	2	1.01733
Left	MUSPHAN_007	Chest	Phantomless	3	1.02224
Left	MUSPHAN_007	Chest	Phantomless	4	1.0195
Left	MUSPHAN_007	Chest	Phantomless	5	1.02571
Left	MUSPHAN_007	Chest	Phantomless	6	1.00955
Left	MUSPHAN_007	Chest	Phantomless	7	1.02162
Left	MUSPHAN_007	Chest	Phantomless	8	1.01709
Left	MUSPHAN_007	Chest	Phantomless	9	1.00656
Left	MUSPHAN_007	Chest	Phantomless	10	1.01543
Left	MUSPHAN_007	Chest	AAPhantomless	0	0.235857
Left	MUSPHAN_007	Chest	AAPhantomless	1	1.06478
Left	MUSPHAN_007	Chest	AAPhantomless	2	1.06211
Left	MUSPHAN_007	Chest	AAPhantomless	3	1.06762
Left	MUSPHAN_007	Chest	AAPhantomless	4	1.06454
Left	MUSPHAN_007	Chest	AAPhantomless	5	1.07152
Left	MUSPHAN_007	Chest	AAPhantomless	6	1.05337
Left	MUSPHAN_007	Chest	AAPhantomless	7	1.06692
Left	MUSPHAN_007	Chest	AAPhantomless	8	1.06184
Left	MUSPHAN_007	Chest	AAPhantomless	9	1.05001
Left	MUSPHAN_007	Chest	AAPhantomless	10	1.05998
Left	MUSPHAN_007	Chest	Phantom	0	0.331122
Left	MUSPHAN_007	Chest	Phantom	1	1.07214
Left	MUSPHAN_007	Chest	Phantom	2	1.06976
Left	MUSPHAN_007	Chest	Phantom	3	1.07469
Left	MUSPHAN_007	Chest	Phantom	4	1.07194
Left	MUSPHAN_007	Chest	Phantom	5	1.07817
Left	MUSPHAN_007	Chest	Phantom	6	1.06194
Left	MUSPHAN_007	Chest	Phantom	7	1.07406
Left	MUSPHAN_007	Chest	Phantom	8	1.06952
Left	MUSPHAN_007	Chest	Phantom	9	1.05894
Left	MUSPHAN_007	Chest	Phantom	10	1.06785
Left	MUSPHAN_008	Abdomen	HU	0	-796.196
Left	MUSPHAN_008	Abdomen	HU	1	56.4783
Left	MUSPHAN_008	Abdomen	HU	2	52.4161
Left	MUSPHAN_008	Abdomen	HU	3	59.4427
Left	MUSPHAN_008	Abdomen	HU	4	57.1739
Left	MUSPHAN_008	Abdomen	HU	5	64.4012
Left	MUSPHAN_008	Abdomen	HU	6	40.1502
Left	MUSPHAN_008	Abdomen	HU	7	60.1386
Left	MUSPHAN_008	Abdomen	HU	8	53.5735
Left	MUSPHAN_008	Abdomen	HU	9	42.0379
Left	MUSPHAN_008	Abdomen	HU	10	53.2609
Left	MUSPHAN_008	Abdomen	Phantomless	0	0.258127
Left	MUSPHAN_008	Abdomen	Phantomless	1	1.0166
Left	MUSPHAN_008	Abdomen	Phantomless	2	1.01299
Left	MUSPHAN_008	Abdomen	Phantomless	3	1.01924
Left	MUSPHAN_008	Abdomen	Phantomless	4	1.01722
Left	MUSPHAN_008	Abdomen	Phantomless	5	1.02365
Left	MUSPHAN_008	Abdomen	Phantomless	6	1.00208
Left	MUSPHAN_008	Abdomen	Phantomless	7	1.01986
Left	MUSPHAN_008	Abdomen	Phantomless	8	1.01402
Left	MUSPHAN_008	Abdomen	Phantomless	9	1.00376
Left	MUSPHAN_008	Abdomen	Phantomless	10	1.01374
Left	MUSPHAN_008	Abdomen	AAPhantomless	0	0.20509
Left	MUSPHAN_008	Abdomen	AAPhantomless	1	1.06298
Left	MUSPHAN_008	Abdomen	AAPhantomless	2	1.0589
Left	MUSPHAN_008	Abdomen	AAPhantomless	3	1.06597
Left	MUSPHAN_008	Abdomen	AAPhantomless	4	1.06368
Left	MUSPHAN_008	Abdomen	AAPhantomless	5	1.07096
Left	MUSPHAN_008	Abdomen	AAPhantomless	6	1.04655
Left	MUSPHAN_008	Abdomen	AAPhantomless	7	1.06667
Left	MUSPHAN_008	Abdomen	AAPhantomless	8	1.06006
Left	MUSPHAN_008	Abdomen	AAPhantomless	9	1.04845
Left	MUSPHAN_008	Abdomen	AAPhantomless	10	1.05975
Left	MUSPHAN_008	Abdomen	Phantom	0	0.303324
Left	MUSPHAN_008	Abdomen	Phantom	1	1.07073
Left	MUSPHAN_008	Abdomen	Phantom	2	1.06707
Left	MUSPHAN_008	Abdomen	Phantom	3	1.0734
Left	MUSPHAN_008	Abdomen	Phantom	4	1.07136
Left	MUSPHAN_008	Abdomen	Phantom	5	1.07786
Left	MUSPHAN_008	Abdomen	Phantom	6	1.05604
Left	MUSPHAN_008	Abdomen	Phantom	7	1.07402
Left	MUSPHAN_008	Abdomen	Phantom	8	1.06812
Left	MUSPHAN_008	Abdomen	Phantom	9	1.05773
Left	MUSPHAN_008	Abdomen	Phantom	10	1.06783
Right	MUSPHAN_010	Chest	HU	0	-916.828
Right	MUSPHAN_010	Chest	HU	1	55.4965
Right	MUSPHAN_010	Chest	HU	2	54.7514
Right	MUSPHAN_010	Chest	HU	3	61.459
Right	MUSPHAN_010	Chest	HU	4	58.0204
Right	MUSPHAN_010	Chest	HU	5	60.1139
Right	MUSPHAN_010	Chest	HU	6	36.6884
Right	MUSPHAN_010	Chest	HU	7	57.9993
Right	MUSPHAN_010	Chest	HU	8	52.332
Right	MUSPHAN_010	Chest	HU	9	40.4414
Right	MUSPHAN_010	Chest	HU	10	58.6855
Right	MUSPHAN_010	Chest	Phantomless	0	0.155503
Right	MUSPHAN_010	Chest	Phantomless	1	1.01353
Right	MUSPHAN_010	Chest	Phantomless	2	1.01287
Right	MUSPHAN_010	Chest	Phantomless	3	1.01879
Right	MUSPHAN_010	Chest	Phantomless	4	1.01576
Right	MUSPHAN_010	Chest	Phantomless	5	1.0176
Right	MUSPHAN_010	Chest	Phantomless	6	0.996932
Right	MUSPHAN_010	Chest	Phantomless	7	1.01574
Right	MUSPHAN_010	Chest	Phantomless	8	1.01074
Right	MUSPHAN_010	Chest	Phantomless	9	1.00024
Right	MUSPHAN_010	Chest	Phantomless	10	1.01634
Right	MUSPHAN_010	Chest	AAPhantomless	0	0.0445987
Right	MUSPHAN_010	Chest	AAPhantomless	1	1.06199
Right	MUSPHAN_010	Chest	AAPhantomless	2	1.06124
Right	MUSPHAN_010	Chest	AAPhantomless	3	1.06799
Right	MUSPHAN_010	Chest	AAPhantomless	4	1.06453
Right	MUSPHAN_010	Chest	AAPhantomless	5	1.06664
Right	MUSPHAN_010	Chest	AAPhantomless	6	1.04307
Right	MUSPHAN_010	Chest	AAPhantomless	7	1.06451
Right	MUSPHAN_010	Chest	AAPhantomless	8	1.05881
Right	MUSPHAN_010	Chest	AAPhantomless	9	1.04685
Right	MUSPHAN_010	Chest	AAPhantomless	10	1.0652
Right	MUSPHAN_010	Chest	Phantom	0	0.188655
Right	MUSPHAN_010	Chest	Phantom	1	1.06375
Right	MUSPHAN_010	Chest	Phantom	2	1.06308
Right	MUSPHAN_010	Chest	Phantom	3	1.06911
Right	MUSPHAN_010	Chest	Phantom	4	1.06602
Right	MUSPHAN_010	Chest	Phantom	5	1.0679
Right	MUSPHAN_010	Chest	Phantom	6	1.04682
Right	MUSPHAN_010	Chest	Phantom	7	1.066
Right	MUSPHAN_010	Chest	Phantom	8	1.0609
Right	MUSPHAN_010	Chest	Phantom	9	1.0502
Right	MUSPHAN_010	Chest	Phantom	10	1.06662
Right	MUSPHAN_011	Abdomen	HU	0	-930.355
Right	MUSPHAN_011	Abdomen	HU	1	53.6341
Right	MUSPHAN_011	Abdomen	HU	2	53.5165
Right	MUSPHAN_011	Abdomen	HU	3	58.5108
Right	MUSPHAN_011	Abdomen	HU	4	56.2277
Right	MUSPHAN_011	Abdomen	HU	5	57.6811
Right	MUSPHAN_011	Abdomen	HU	6	38.0306
Right	MUSPHAN_011	Abdomen	HU	7	55.6592
Right	MUSPHAN_011	Abdomen	HU	8	49.7639
Right	MUSPHAN_011	Abdomen	HU	9	39.5914
Right	MUSPHAN_011	Abdomen	HU	10	57.7775
Right	MUSPHAN_011	Abdomen	Phantomless	0	0.14102
Right	MUSPHAN_011	Abdomen	Phantomless	1	1.01292
Right	MUSPHAN_011	Abdomen	Phantomless	2	1.01282
Right	MUSPHAN_011	Abdomen	Phantomless	3	1.01724
Right	MUSPHAN_011	Abdomen	Phantomless	4	1.01522
Right	MUSPHAN_011	Abdomen	Phantomless	5	1.01651
Right	MUSPHAN_011	Abdomen	Phantomless	6	0.999093
Right	MUSPHAN_011	Abdomen	Phantomless	7	1.01471
Right	MUSPHAN_011	Abdomen	Phantomless	8	1.00949
Right	MUSPHAN_011	Abdomen	Phantomless	9	1.00048
Right	MUSPHAN_011	Abdomen	Phantomless	10	1.01659
Right	MUSPHAN_011	Abdomen	AAPhantomless	0	0.0701794
Right	MUSPHAN_011	Abdomen	AAPhantomless	1	1.06012
Right	MUSPHAN_011	Abdomen	AAPhantomless	2	1.06
Right	MUSPHAN_011	Abdomen	AAPhantomless	3	1.06502
Right	MUSPHAN_011	Abdomen	AAPhantomless	4	1.06273
Right	MUSPHAN_011	Abdomen	AAPhantomless	5	1.06419
Right	MUSPHAN_011	Abdomen	AAPhantomless	6	1.04442
Right	MUSPHAN_011	Abdomen	AAPhantomless	7	1.06215
Right	MUSPHAN_011	Abdomen	AAPhantomless	8	1.05622
Right	MUSPHAN_011	Abdomen	AAPhantomless	9	1.04599
Right	MUSPHAN_011	Abdomen	AAPhantomless	10	1.06428
Right	MUSPHAN_011	Abdomen	Phantom	0	0.085345
Right	MUSPHAN_011	Abdomen	Phantom	1	1.06933
Right	MUSPHAN_011	Abdomen	Phantom	2	1.06922
Right	MUSPHAN_011	Abdomen	Phantom	3	1.07421
Right	MUSPHAN_011	Abdomen	Phantom	4	1.07193
Right	MUSPHAN_011	Abdomen	Phantom	5	1.07338
Right	MUSPHAN_011	Abdomen	Phantom	6	1.05373
Right	MUSPHAN_011	Abdomen	Phantom	7	1.07136
Right	MUSPHAN_011	Abdomen	Phantom	8	1.06546
Right	MUSPHAN_011	Abdomen	Phantom	9	1.05529
Right	MUSPHAN_011	Abdomen	Phantom	10	1.07348
Top	MUSPHAN_013	Chest	HU	0	-866.963
Top	MUSPHAN_013	Chest	HU	1	55.0792
Top	MUSPHAN_013	Chest	HU	2	48.0743
Top	MUSPHAN_013	Chest	HU	3	56.822
Top	MUSPHAN_013	Chest	HU	4	58.6832
Top	MUSPHAN_013	Chest	HU	5	58.9086
Top	MUSPHAN_013	Chest	HU	6	30.996
Top	MUSPHAN_013	Chest	HU	7	58.1716
Top	MUSPHAN_013	Chest	HU	8	48.6635
Top	MUSPHAN_013	Chest	HU	9	41.4949
Top	MUSPHAN_013	Chest	HU	10	60.6918
Top	MUSPHAN_013	Chest	Phantomless	0	0.199276
Top	MUSPHAN_013	Chest	Phantomless	1	1.0132
Top	MUSPHAN_013	Chest	Phantomless	2	1.00702
Top	MUSPHAN_013	Chest	Phantomless	3	1.01474
Top	MUSPHAN_013	Chest	Phantomless	4	1.01639
Top	MUSPHAN_013	Chest	Phantomless	5	1.01658
Top	MUSPHAN_013	Chest	Phantomless	6	0.991944
Top	MUSPHAN_013	Chest	Phantomless	7	1.01593
Top	MUSPHAN_013	Chest	Phantomless	8	1.00754
Top	MUSPHAN_013	Chest	Phantomless	9	1.00121
Top	MUSPHAN_013	Chest	Phantomless	10	1.01816
Top	MUSPHAN_013	Chest	AAPhantomless	0	0.133928
Top	MUSPHAN_013	Chest	AAPhantomless	1	1.06157
Top	MUSPHAN_013	Chest	AAPhantomless	2	1.05452
Top	MUSPHAN_013	Chest	AAPhantomless	3	1.06332
Top	MUSPHAN_013	Chest	AAPhantomless	4	1.0652
Top	MUSPHAN_013	Chest	AAPhantomless	5	1.06542
Top	MUSPHAN_013	Chest	AAPhantomless	6	1.03734
Top	MUSPHAN_013	Chest	AAPhantomless	7	1.06468
Top	MUSPHAN_013	Chest	AAPhantomless	8	1.05512
Top	MUSPHAN_013	Chest	AAPhantomless	9	1.0479
Top	MUSPHAN_013	Chest	AAPhantomless	10	1.06722
Top	MUSPHAN_013	Chest	Phantom	0	0.143637
Top	MUSPHAN_013	Chest	Phantom	1	1.06568
Top	MUSPHAN_013	Chest	Phantom	2	1.05867
Top	MUSPHAN_013	Chest	Phantom	3	1.06742
Top	MUSPHAN_013	Chest	Phantom	4	1.06928
Top	MUSPHAN_013	Chest	Phantom	5	1.06951
Top	MUSPHAN_013	Chest	Phantom	6	1.0416
Top	MUSPHAN_013	Chest	Phantom	7	1.06877
Top	MUSPHAN_013	Chest	Phantom	8	1.05926
Top	MUSPHAN_013	Chest	Phantom	9	1.05209
Top	MUSPHAN_013	Chest	Phantom	10	1.07129
Top	MUSPHAN_014	Abdomen	HU	0	-858.794
Top	MUSPHAN_014	Abdomen	HU	1	51.4415
Top	MUSPHAN_014	Abdomen	HU	2	48.3032
Top	MUSPHAN_014	Abdomen	HU	3	54.3353
Top	MUSPHAN_014	Abdomen	HU	4	51.3232
Top	MUSPHAN_014	Abdomen	HU	5	58.2966
Top	MUSPHAN_014	Abdomen	HU	6	33.2032
Top	MUSPHAN_014	Abdomen	HU	7	55.3022
Top	MUSPHAN_014	Abdomen	HU	8	44.4286
Top	MUSPHAN_014	Abdomen	HU	9	43.0383
Top	MUSPHAN_014	Abdomen	HU	10	58.1267
Top	MUSPHAN_014	Abdomen	Phantomless	0	0.206473
Top	MUSPHAN_014	Abdomen	Phantomless	1	1.00984
Top	MUSPHAN_014	Abdomen	Phantomless	2	1.00707
Top	MUSPHAN_014	Abdomen	Phantomless	3	1.01239
Top	MUSPHAN_014	Abdomen	Phantomless	4	1.00973
Top	MUSPHAN_014	Abdomen	Phantomless	5	1.01589
Top	MUSPHAN_014	Abdomen	Phantomless	6	0.993742
Top	MUSPHAN_014	Abdomen	Phantomless	7	1.01325
Top	MUSPHAN_014	Abdomen	Phantomless	8	1.00365
Top	MUSPHAN_014	Abdomen	Phantomless	9	1.00242
Top	MUSPHAN_014	Abdomen	Phantomless	10	1.01574
Top	MUSPHAN_014	Abdomen	AAPhantomless	0	0.142087
Top	MUSPHAN_014	Abdomen	AAPhantomless	1	1.05792
Top	MUSPHAN_014	Abdomen	AAPhantomless	2	1.05476
Top	MUSPHAN_014	Abdomen	AAPhantomless	3	1.06083
Top	MUSPHAN_014	Abdomen	AAPhantomless	4	1.0578
Top	MUSPHAN_014	Abdomen	AAPhantomless	5	1.06482
Top	MUSPHAN_014	Abdomen	AAPhantomless	6	1.03957
Top	MUSPHAN_014	Abdomen	AAPhantomless	7	1.0618
Top	MUSPHAN_014	Abdomen	AAPhantomless	8	1.05086
Top	MUSPHAN_014	Abdomen	AAPhantomless	9	1.04946
Top	MUSPHAN_014	Abdomen	AAPhantomless	10	1.06465
Top	MUSPHAN_014	Abdomen	Phantom	0	0.155106
Top	MUSPHAN_014	Abdomen	Phantom	1	1.06534
Top	MUSPHAN_014	Abdomen	Phantom	2	1.0622
Top	MUSPHAN_014	Abdomen	Phantom	3	1.06824
Top	MUSPHAN_014	Abdomen	Phantom	4	1.06522
Top	MUSPHAN_014	Abdomen	Phantom	5	1.0722
Top	MUSPHAN_014	Abdomen	Phantom	6	1.0471
Top	MUSPHAN_014	Abdomen	Phantom	7	1.0692
Top	MUSPHAN_014	Abdomen	Phantom	8	1.05833
Top	MUSPHAN_014	Abdomen	Phantom	9	1.05694
Top	MUSPHAN_014	Abdomen	Phantom	10	1.07203
Bottom	MUSPHAN_016	Chest	HU	0	-870.267
Bottom	MUSPHAN_016	Chest	HU	1	60.0138
Bottom	MUSPHAN_016	Chest	HU	2	59.1674
Bottom	MUSPHAN_016	Chest	HU	3	66.9962
Bottom	MUSPHAN_016	Chest	HU	4	62.1386
Bottom	MUSPHAN_016	Chest	HU	5	62.5107
Bottom	MUSPHAN_016	Chest	HU	6	42.349
Bottom	MUSPHAN_016	Chest	HU	7	62.9034
Bottom	MUSPHAN_016	Chest	HU	8	55.7816
Bottom	MUSPHAN_016	Chest	HU	9	47.2815
Bottom	MUSPHAN_016	Chest	HU	10	61.5776
Bottom	MUSPHAN_016	Chest	Phantomless	0	0.192169
Bottom	MUSPHAN_016	Chest	Phantomless	1	1.01959
Bottom	MUSPHAN_016	Chest	Phantomless	2	1.01884
Bottom	MUSPHAN_016	Chest	Phantomless	3	1.0258
Bottom	MUSPHAN_016	Chest	Phantomless	4	1.02148
Bottom	MUSPHAN_016	Chest	Phantomless	5	1.02182
Bottom	MUSPHAN_016	Chest	Phantomless	6	1.00388
Bottom	MUSPHAN_016	Chest	Phantomless	7	1.02216
Bottom	MUSPHAN_016	Chest	Phantomless	8	1.01583
Bottom	MUSPHAN_016	Chest	Phantomless	9	1.00827
Bottom	MUSPHAN_016	Chest	Phantomless	10	1.02098
Bottom	MUSPHAN_016	Chest	AAPhantomless	0	0.130646
Bottom	MUSPHAN_016	Chest	AAPhantomless	1	1.06654
Bottom	MUSPHAN_016	Chest	AAPhantomless	2	1.06569
Bottom	MUSPHAN_016	Chest	AAPhantomless	3	1.07356
Bottom	MUSPHAN_016	Chest	AAPhantomless	4	1.06868
Bottom	MUSPHAN_016	Chest	AAPhantomless	5	1.06905
Bottom	MUSPHAN_016	Chest	AAPhantomless	6	1.04877
Bottom	MUSPHAN_016	Chest	AAPhantomless	7	1.06945
Bottom	MUSPHAN_016	Chest	AAPhantomless	8	1.06228
Bottom	MUSPHAN_016	Chest	AAPhantomless	9	1.05373
Bottom	MUSPHAN_016	Chest	AAPhantomless	10	1.06811
Bottom	MUSPHAN_016	Chest	Phantom	0	0.23926
Bottom	MUSPHAN_016	Chest	Phantom	1	1.07651
Bottom	MUSPHAN_016	Chest	Phantom	2	1.07575
Bottom	MUSPHAN_016	Chest	Phantom	3	1.0828
Bottom	MUSPHAN_016	Chest	Phantom	4	1.07842
Bottom	MUSPHAN_016	Chest	Phantom	5	1.07876
Bottom	MUSPHAN_016	Chest	Phantom	6	1.06061
Bottom	MUSPHAN_016	Chest	Phantom	7	1.07911
Bottom	MUSPHAN_016	Chest	Phantom	8	1.0727
Bottom	MUSPHAN_016	Chest	Phantom	9	1.06505
Bottom	MUSPHAN_016	Chest	Phantom	10	1.07792
Bottom	MUSPHAN_017	Abdomen	HU	0	-870.949
Bottom	MUSPHAN_017	Abdomen	HU	1	58.6208
Bottom	MUSPHAN_017	Abdomen	HU	2	58.7661
Bottom	MUSPHAN_017	Abdomen	HU	3	64.7041
Bottom	MUSPHAN_017	Abdomen	HU	4	63.3031
Bottom	MUSPHAN_017	Abdomen	HU	5	61.488
Bottom	MUSPHAN_017	Abdomen	HU	6	40.3176
Bottom	MUSPHAN_017	Abdomen	HU	7	60.9657
Bottom	MUSPHAN_017	Abdomen	HU	8	54.5385
Bottom	MUSPHAN_017	Abdomen	HU	9	46.5196
Bottom	MUSPHAN_017	Abdomen	HU	10	60.9072
Bottom	MUSPHAN_017	Abdomen	Phantomless	0	0.191631
Bottom	MUSPHAN_017	Abdomen	Phantomless	1	1.01829
Bottom	MUSPHAN_017	Abdomen	Phantomless	2	1.01842
Bottom	MUSPHAN_017	Abdomen	Phantomless	3	1.0237
Bottom	MUSPHAN_017	Abdomen	Phantomless	4	1.02245
Bottom	MUSPHAN_017	Abdomen	Phantomless	5	1.02084
Bottom	MUSPHAN_017	Abdomen	Phantomless	6	1.00201
Bottom	MUSPHAN_017	Abdomen	Phantomless	7	1.02037
Bottom	MUSPHAN_017	Abdomen	Phantomless	8	1.01466
Bottom	MUSPHAN_017	Abdomen	Phantomless	9	1.00753
Bottom	MUSPHAN_017	Abdomen	Phantomless	10	1.02032
Bottom	MUSPHAN_017	Abdomen	AAPhantomless	0	0.129998
Bottom	MUSPHAN_017	Abdomen	AAPhantomless	1	1.06514
Bottom	MUSPHAN_017	Abdomen	AAPhantomless	2	1.06528
Bottom	MUSPHAN_017	Abdomen	AAPhantomless	3	1.07125
Bottom	MUSPHAN_017	Abdomen	AAPhantomless	4	1.06984
Bottom	MUSPHAN_017	Abdomen	AAPhantomless	5	1.06802
Bottom	MUSPHAN_017	Abdomen	AAPhantomless	6	1.04672
Bottom	MUSPHAN_017	Abdomen	AAPhantomless	7	1.06749
Bottom	MUSPHAN_017	Abdomen	AAPhantomless	8	1.06103
Bottom	MUSPHAN_017	Abdomen	AAPhantomless	9	1.05296
Bottom	MUSPHAN_017	Abdomen	AAPhantomless	10	1.06743
Bottom	MUSPHAN_017	Abdomen	Phantom	0	0.149551
Bottom	MUSPHAN_017	Abdomen	Phantom	1	1.07912
Bottom	MUSPHAN_017	Abdomen	Phantom	2	1.07927
Bottom	MUSPHAN_017	Abdomen	Phantom	3	1.0852
Bottom	MUSPHAN_017	Abdomen	Phantom	4	1.0838
Bottom	MUSPHAN_017	Abdomen	Phantom	5	1.08199
Bottom	MUSPHAN_017	Abdomen	Phantom	6	1.06082
Bottom	MUSPHAN_017	Abdomen	Phantom	7	1.08147
Bottom	MUSPHAN_017	Abdomen	Phantom	8	1.07504
Bottom	MUSPHAN_017	Abdomen	Phantom	9	1.06702
Bottom	MUSPHAN_017	Abdomen	Phantom	10	1.08141

## Sheet: DICTIONARY
Name	Description
Position	The position of the muscle samples within the CT scanner bore (centre, right, left, top, bottom).
Musphan	The name assigned to the CT image. A total of 10 CT images were acquired.
Protocol	The scan protocol used to acquire the CT image.
Chest	Chest mediastinum scan protocol.
Abdomen	Abdominal kidney, urine, bladder (KUB) thins scan protocol.
Calibration	The calibration method used to derive muscle density values.
HU	Native Hounsfield Unit values. No additional calibration method applied. The corresponding “Image_mean” values are in Hounsfield Units.
Phantomless	Internal calibration with air, adipose, blood, muscle, and bone regions of interest selected. The corresponding “Image_mean” values are in g/cm^3.
NBPhantomless	Internal calibration with only air, adipose, blood, and muscle regions of interest selected. The corresponding “Image_mean” values are in g/cm^3.
AAPhantomless	Internal calibration with only air and adipose regions of interest selected. The corresponding “Image_mean” values are in g/cm^3.
Phantom	Phantom calibration with the reference sucrose water phantom. The corresponding “Image_mean” values are in g/cm^3.
AABPhantomless	Internal calibration with only air, adipose, and blood regions of interest selected. The corresponding “Image_mean” values are in g/cm^3.
ABPhantomless	Internal calibration with only air and blood regions of interest selected. The corresponding “Image_mean” values are in g/cm^3.
HAPhantom	Phantom calibration with the hydroxyapatite bone phantom. The corresponding “Image_mean” values are in mg of hydroxyapatite/cm^3.
Label_Id	The number assigned to the muscle sample. A total of 10 muscle samples (Label_Id 1-10) were included in the scans. If the Label_Id = 0, then this corresponds to the scan 'background' and not a muscle sample.
Image_mean	The mean muscle density measured in HU, g/cm^3, or mg of hydroxyapatite/cm^3.
