# Supplementary material for: Internal calibration for opportunistic computed tomography muscle density analysis
Source: PLoS One. 2022 Oct 17;17(10):e0273203. doi: 10.1371/journal.pone.0273203 (PMC9576101; doi:10.1371/journal.pone.0273203)
Supplement: S3 File — (ZIP) [file pone.0273203.s005.zip]

Archive with 9 entries (8 files):
- S5/
- S5/RegressionNoEqn.R
- __MACOSX/S5/._RegressionNoEqn.R
- S5/BlandAltmanHorizontalNoLabel.R
- __MACOSX/S5/._BlandAltmanHorizontalNoLabel.R
- S5/BlandAltmanHorizontalMultiColour.R
- __MACOSX/S5/._BlandAltmanHorizontalMultiColour.R
- S5/MUSPHAN_MANUSCRIPT.Rmd
- __MACOSX/S5/._MUSPHAN_MANUSCRIPT.Rmd
