# Supplementary material for: Internal calibration for opportunistic computed tomography muscle density analysis
Source: PLoS One. 2022 Oct 17;17(10):e0273203. doi: 10.1371/journal.pone.0273203 (PMC9576101; doi:10.1371/journal.pone.0273203)
Supplement: S3 File — (ZIP) [file pone.0273203.s005.zip › S5/RegressionNoEqn.R]

#######################
#author: "Sarah L. Manske"
#date: "02/08/2022"

# Regression plot
Regression <-function(x,y,xlab1,ylab1,figLetter,varHeight){

  par(mar = c(4,3.5,0,0))
  plot(y~x, pch=1, xlab=xlab1, ylab=ylab1, ylim=c(lowlim1,highlim1), xlim=c(lowlim2,highlim2), cex.lab=sz, 
       cex.axis=sz1, cex.sub=sz, cex=szPoint, mgp=c(1.5,0.5,0))
  segments(-100,-100,2000,2000,col='grey',lty=2,lwd=1)
  
  compare.lm <- lm(y~x)
  need = summary(compare.lm)
  #rootmean square error
  RMSE = need$sigma   #this is the standard error of estimate, or 'residual standard error','root-mean square error'
  r = sqrt(need$r.squared)
  p = (summary(compare.lm)$coefficients[1,4])
  
  #check if intercept is significant, otherwise force regression through 0 (intercept = 0)

  if (p>0.05) {
    sigInt = "False"
    compare.lm <- lm(y~0+ x)
    need = summary(compare.lm)
    #rootmean square error
    RMSE = need$sigma   #this is the standard error of estimate, or 'residual standard error','root-mean square error'
    rsquare = (need$r.squared)
    abline(lm(y~0+x), lwd =1.5)
    print(r)
  } else {
    sigInt = "True"
    abline(lm(y~x), lwd =1.5)
  }
  
  #Add equation and R squared value to Regression plot
  eq <- substitute(italic(y)== a + b %.% italic(x),
                   list(a = format(coef(compare.lm)[1], digits = 2),
                        b = format(coef(compare.lm)[2], digits = 2)))
  rsqr <-substitute(~~italic(r)^2~"="~r2,
                    list(r2 = format(summary(compare.lm)$r.squared, digits =2)))
  
  #use R2 > 0.99 so it doesn't round up to 1
  if ((summary(compare.lm)$r.squared)>0.99) {
    rsqr <-substitute(~~italic(r)^2~">"~r2,
                      list(r2 = 0.99))
  }
  
  #Find good location to put digits
  xstart1 = (highlim1-lowlim1)*0.25 + lowlim1
  ystart1 = 0.95*highlim1
  ystart2 = 0.87*highlim1
  text(xstart1, ystart2, labels = rsqr, cex=sz2)
  
}
