# Supplementary material for: Internal calibration for opportunistic computed tomography muscle density analysis
Source: PLoS One. 2022 Oct 17;17(10):e0273203. doi: 10.1371/journal.pone.0273203 (PMC9576101; doi:10.1371/journal.pone.0273203)
Supplement: S3 File — (ZIP) [file pone.0273203.s005.zip › S5/BlandAltmanHorizontalMultiColour.R]

#######################
#author: "Sarah L. Manske"
#date: "02/08/2022"

# Bland-Altman Plot with multiple colours
BlandAltmanColour <-function(x,y,colNum,varname){
  ave=(x+y)/2
  diff=(y-x)
  points(diff~ave, col=colNum,cex=szPoint)
  abline(h=0,col='grey',lty=1, lwd=1) 
  
  #Plot regression of diff vs average instead of horizontal line (Bland & Altman 1999)
  lm_BA = lm(diff~ave)
  info = (summary(lm_BA))
  print(lm_BA)

        abline(h=mean(diff)-c(-1.96,1.96)*sd(diff),lty=2, lwd=1.5,col=colNum)
        abline(h=mean(diff)-c(0)*sd(diff),lty=1, lwd=1.5,col=colNum)
        
        #Adding Labels to the Bland-Altman Plot
        diff_plus = mean(diff)+1.96*sd(diff)
        diff_minus = mean(diff)-1.96*sd(diff)
        
        mean_lab <- substitute(paste(bar(x)) == m, 
                               list(m = format(mean(diff), digits = 2)))
        conf_int_plus <- substitute(paste(bar(x))~"+2s="~s, 
                                    list(s = format(mean(diff)-c(-1.96)*sd(diff), digits = 2))) 
        conf_int_minus <- substitute(paste(bar(x))~"-2s ="~s, 
                                     list(s = format(mean(diff)-c(1.96)*sd(diff), digits = 2))) 
        
        
        mean_data = mean(ave) 

        mtext(mean_lab, side = 1, las=1, line =0.5, at=mean(diff), cex=sz3)
        mtext(conf_int_plus, side = 1, las=1, line =0.5, at=diff_plus, cex=sz3)
        mtext(conf_int_minus, side = 1, las=1, line =0.5, at=diff_minus, cex=sz3)
      
      mean_diff = mean(diff)  
      print(paste(expression("Mean Difference"),(mean_diff)))
      print(paste(expression("95%LOA"),1.96*sd(diff)))
      

    #Write Regression output to a file to determine significance of Slope
    outFile='Bland-Altman Regression output.txt'
    out <- capture.output(summary(lm_BA))
    cat(varname,file=outFile,sep="\n", append=TRUE)
    cat(out,file=outFile,sep="\n", append=TRUE)
  #   
}
