# Supplementary material for: Internal calibration for opportunistic computed tomography muscle density analysis
Source: PLoS One. 2022 Oct 17;17(10):e0273203. doi: 10.1371/journal.pone.0273203 (PMC9576101; doi:10.1371/journal.pone.0273203)
Supplement: S4 File — (ZIP) [file pone.0273203.s006.zip]

Archive with 12 entries (11 files):
- S6/
- __MACOSX/._S6
- S6/OGO-READ-ME_muscle analysis.docx
- __MACOSX/S6/._OGO-READ-ME_muscle analysis.docx
- S6/ogo_helper.py
- __MACOSX/S6/._ogo_helper.py
- S6/MassAttenuationTables.py
- __MACOSX/S6/._MassAttenuationTables.py
- S6/ogo_internal_calibration.py
- __MACOSX/S6/._ogo_internal_calibration.py
- S6/Internal-Calibration_ITKSNAP_Labels.txt
- __MACOSX/S6/._Internal-Calibration_ITKSNAP_Labels.txt
