# Supplementary material for: Internal calibration for opportunistic computed tomography muscle density analysis
Source: PLoS One. 2022 Oct 17;17(10):e0273203. doi: 10.1371/journal.pone.0273203 (PMC9576101; doi:10.1371/journal.pone.0273203)
Supplement: S4 File — (ZIP) [file pone.0273203.s006.zip › S6/MassAttenuationTables.py]

# Reference table data on Mass Attenuation for various materials
# To be used with Internal Calibration.

import pandas as pd
import numpy as np

adipose_data = np.array([[
1.00000E-03,
1.03542E-03,
1.07210E-03,
1.07210E-03,
1.50000E-03,
2.00000E-03,
2.47200E-03,
2.47200E-03,
2.64140E-03,
2.82240E-03,
2.82240E-03,
3.00000E-03,
4.00000E-03,
5.00000E-03,
6.00000E-03,
8.00000E-03,
1.00000E-02,
1.50000E-02,
2.00000E-02,
3.00000E-02,
4.00000E-02,
5.00000E-02,
6.00000E-02,
8.00000E-02,
1.00000E-01,
1.50000E-01,
2.00000E-01,
3.00000E-01,
4.00000E-01,
5.00000E-01,
6.00000E-01,
8.00000E-01,
1.00000E+00,
1.25000E+00,
1.50000E+00,
2.00000E+00,
3.00000E+00,
4.00000E+00,
5.00000E+00,
6.00000E+00,
8.00000E+00,
1.00000E+01,
1.50000E+01,
2.00000E+01
],[
2.628E+03,
2.392E+03,
2.176E+03,
2.182E+03,
8.622E+02,
3.800E+02,
2.053E+02,
2.072E+02,
1.707E+02,
1.405E+02,
1.420E+02,
1.188E+02,
5.054E+01,
2.587E+01,
1.494E+01,
6.300E+00,
3.268E+00,
1.083E+00,
5.677E-01,
3.063E-01,
2.396E-01,
2.123E-01,
1.974E-01,
1.800E-01,
1.688E-01,
1.500E-01,
1.368E-01,
1.187E-01,
1.062E-01,
9.696E-02,
8.965E-02,
7.873E-02,
7.078E-02,
6.330E-02,
5.760E-02,
4.940E-02,
3.955E-02,
3.377E-02,
2.995E-02,
2.725E-02,
2.368E-02,
2.145E-02,
1.843E-02,
1.698E-02
]])
adipose_data[0,:] = adipose_data[0,:] * 1000

air_data = np.array([[
1.00000E-03,
1.50000E-03,
2.00000E-03,
3.00000E-03,
3.20290E-03,
3.20290E-03,
4.00000E-03,
5.00000E-03,
6.00000E-03,
8.00000E-03,
1.00000E-02,
1.50000E-02,
2.00000E-02,
3.00000E-02,
4.00000E-02,
5.00000E-02,
6.00000E-02,
8.00000E-02,
1.00000E-01,
1.50000E-01,
2.00000E-01,
3.00000E-01,
4.00000E-01,
5.00000E-01,
6.00000E-01,
8.00000E-01,
1.00000E+00,
1.25000E+00,
1.50000E+00,
2.00000E+00,
3.00000E+00,
4.00000E+00,
5.00000E+00,
6.00000E+00,
8.00000E+00,
1.00000E+01,
1.50000E+01,
2.00000E+01
],[
3.606E+03,
1.191E+03,
5.279E+02,
1.625E+02,
1.340E+02,
1.485E+02,
7.788E+01,
4.027E+01,
2.341E+01,
9.921E+00,
5.120E+00,
1.614E+00,
7.779E-01,
3.538E-01,
2.485E-01,
2.080E-01,
1.875E-01,
1.662E-01,
1.541E-01,
1.356E-01,
1.233E-01,
1.067E-01,
9.549E-02,
8.712E-02,
8.055E-02,
7.074E-02,
6.358E-02,
5.687E-02,
5.175E-02,
4.447E-02,
3.581E-02,
3.079E-02,
2.751E-02,
2.522E-02,
2.225E-02,
2.045E-02,
1.810E-02,
1.705E-02,
]])
air_data[0,:] = air_data[0,:] * 1000

blood_data = np.array([[
1.00000E-03,
1.03542E-03,
1.07210E-03,
1.07210E-03,
1.50000E-03,
2.00000E-03,
2.14550E-03,
2.14550E-03,
2.30297E-03,
2.47200E-03,
2.47200E-03,
2.64140E-03,
2.82240E-03,
2.82240E-03,
3.00000E-03,
3.60740E-03,
3.60740E-03,
4.00000E-03,
5.00000E-03,
6.00000E-03,
7.11200E-03,
7.11200E-03,
8.00000E-03,
1.00000E-02,
1.50000E-02,
2.00000E-02,
3.00000E-02,
4.00000E-02,
5.00000E-02,
6.00000E-02,
8.00000E-02,
1.00000E-01,
1.50000E-01,
2.00000E-01,
3.00000E-01,
4.00000E-01,
5.00000E-01,
6.00000E-01,
8.00000E-01,
1.00000E+00,
1.25000E+00,
1.50000E+00,
2.00000E+00,
3.00000E+00,
4.00000E+00,
5.00000E+00,
6.00000E+00,
8.00000E+00,
1.00000E+01,
1.50000E+01,
2.00000E+01
],[
3.806E+03,
3.473E+03,
3.167E+03,
3.173E+03,
1.282E+03,
5.737E+02,
4.700E+02,
4.722E+02,
3.858E+02,
3.149E+02,
3.186E+02,
2.633E+02,
2.175E+02,
2.219E+02,
1.862E+02,
1.088E+02,
1.109E+02,
8.187E+01,
4.232E+01,
2.458E+01,
1.479E+01,
1.514E+01,
1.068E+01,
5.519E+00,
1.744E+00,
8.428E-01,
3.852E-01,
2.715E-01,
2.278E-01,
2.057E-01,
1.827E-01,
1.695E-01,
1.492E-01,
1.358E-01,
1.176E-01,
1.052E-01,
9.598E-02,
8.874E-02,
7.793E-02,
7.007E-02,
6.265E-02,
5.701E-02,
4.896E-02,
3.932E-02,
3.371E-02,
3.002E-02,
2.743E-02,
2.405E-02,
2.196E-02,
1.920E-02,
1.793E-02
]])
blood_data[0,:] = blood_data[0,:] * 1000

bone_data = np.array([[
1.00000E-03,
1.03542E-03,
1.07210E-03,
1.07210E-03,
1.18283E-03,
1.30500E-03,
1.30500E-03,
1.50000E-03,
2.00000E-03,
2.14550E-03,
2.14550E-03,
2.30297E-03,
2.47200E-03,
2.47200E-03,
3.00000E-03,
4.00000E-03,
4.03810E-03,
4.03810E-03,
5.00000E-03,
6.00000E-03,
8.00000E-03,
1.00000E-02,
1.50000E-02,
2.00000E-02,
3.00000E-02,
4.00000E-02,
5.00000E-02,
6.00000E-02,
8.00000E-02,
1.00000E-01,
1.50000E-01,
2.00000E-01,
3.00000E-01,
4.00000E-01,
5.00000E-01,
6.00000E-01,
8.00000E-01,
1.00000E+00,
1.25000E+00,
1.50000E+00,
2.00000E+00,
3.00000E+00,
4.00000E+00,
5.00000E+00,
6.00000E+00,
8.00000E+00,
1.00000E+01,
1.50000E+01,
2.00000E+01
],[
3.781E+03,
3.452E+03,
3.150E+03,
3.156E+03,
2.434E+03,
1.873E+03,
1.883E+03,
1.295E+03,
5.869E+02,
4.824E+02,
7.114E+02,
5.916E+02,
4.907E+02,
4.962E+02,
2.958E+02,
1.331E+02,
1.296E+02,
3.332E+02,
1.917E+02,
1.171E+02,
5.323E+01,
2.851E+01,
9.032E+00,
4.001E+00,
1.331E+00,
6.655E-01,
4.242E-01,
3.148E-01,
2.229E-01,
1.855E-01,
1.480E-01,
1.309E-01,
1.113E-01,
9.908E-02,
9.022E-02,
8.332E-02,
7.308E-02,
6.566E-02,
5.871E-02,
5.346E-02,
4.607E-02,
3.745E-02,
3.257E-02,
2.946E-02,
2.734E-02,
2.467E-02,
2.314E-02,
2.132E-02,
2.068E-02
]])
bone_data[0,:] = bone_data[0,:] * 1000

muscle_data = np.array([[
1.00000E-03,
1.03542E-03,
1.07210E-03,
1.07210E-03,
1.50000E-03,
2.00000E-03,
2.14550E-03,
2.14550E-03,
2.30297E-03,
2.47200E-03,
2.47200E-03,
2.64140E-03,
2.82240E-03,
2.82240E-03,
3.00000E-03,
3.60740E-03,
3.60740E-03,
4.00000E-03,
5.00000E-03,
6.00000E-03,
8.00000E-03,
1.00000E-02,
1.50000E-02,
2.00000E-02,
3.00000E-02,
4.00000E-02,
5.00000E-02,
6.00000E-02,
8.00000E-02,
1.00000E-01,
1.50000E-01,
2.00000E-01,
3.00000E-01,
4.00000E-01,
5.00000E-01,
6.00000E-01,
8.00000E-01,
1.00000E+00,
1.25000E+00,
1.50000E+00,
2.00000E+00,
3.00000E+00,
4.00000E+00,
5.00000E+00,
6.00000E+00,
8.00000E+00,
1.00000E+01,
1.50000E+01,
2.00000E+01
],[
3.719E+03,
3.393E+03,
3.094E+03,
3.100E+03,
1.251E+03,
5.594E+02,
4.581E+02,
4.626E+02,
3.776E+02,
3.085E+02,
3.140E+02,
2.597E+02,
2.145E+02,
2.160E+02,
1.812E+02,
1.057E+02,
1.100E+02,
8.127E+01,
4.206E+01,
2.446E+01,
1.037E+01,
5.356E+00,
1.693E+00,
8.205E-01,
3.783E-01,
2.685E-01,
2.262E-01,
2.048E-01,
1.823E-01,
1.693E-01,
1.492E-01,
1.358E-01,
1.176E-01,
1.052E-01,
9.598E-02,
8.874E-02,
7.793E-02,
7.007E-02,
6.265E-02,
5.701E-02,
4.896E-02,
3.931E-02,
3.369E-02,
3.000E-02,
2.741E-02,
2.401E-02,
2.192E-02,
1.915E-02,
1.786E-02
]])
muscle_data[0,:] = muscle_data[0,:] * 1000

k2hpo4_data = np.array([[
1.000E-03,
1.500E-03,
2.000E-03,
2.145E-03,
2.145E-03,
3.000E-03,
3.607E-03,
3.607E-03,
4.000E-03,
5.000E-03,
6.000E-03,
8.000E-03,
1.000E-02,
1.500E-02,
2.000E-02,
3.000E-02,
4.000E-02,
5.000E-02,
6.000E-02,
8.000E-02,
1.000E-01,
1.500E-01,
2.000E-01,
3.000E-01,
4.000E-01,
5.000E-01,
6.000E-01,
8.000E-01,
1.000E+00,
1.022E+00,
1.250E+00,
1.500E+00,
2.000E+00,
2.044E+00,
3.000E+00,
4.000E+00,
5.000E+00,
6.000E+00,
7.000E+00,
8.000E+00,
9.000E+00,
1.000E+01,
1.100E+01,
1.200E+01,
1.300E+01,
1.400E+01,
1.500E+01,
1.600E+01,
1.800E+01,
2.000E+01
],[
3.848E+03,
1.322E+03,
6.050E+02,
4.983E+02,
8.938E+02,
3.773E+02,
2.291E+02,
7.086E+02,
5.429E+02,
3.014E+02,
1.847E+02,
8.384E+01,
4.487E+01,
1.411E+01,
6.180E+00,
1.975E+00,
9.327E-01,
5.573E-01,
3.890E-01,
2.508E-01,
1.972E-01,
1.480E-01,
1.283E-01,
1.078E-01,
9.551E-02,
8.682E-02,
8.011E-02,
7.020E-02,
6.305E-02,
6.237E-02,
5.636E-02,
5.136E-02,
4.439E-02,
4.391E-02,
3.646E-02,
3.210E-02,
2.939E-02,
2.761E-02,
2.637E-02,
2.549E-02,
2.485E-02,
2.437E-02,
2.400E-02,
2.373E-02,
2.352E-02,
2.337E-02,
2.327E-02,
2.320E-02,
2.312E-02,
2.312E-02
]])
k2hpo4_data[0,:] = k2hpo4_data[0,:] * 1000

cha_data = np.array([[
1.000E-03,
1.500E-03,
2.000E-03,
2.145E-03,
2.145E-03,
3.000E-03,
4.000E-03,
4.038E-03,
4.038E-03,
5.000E-03,
6.000E-03,
8.000E-03,
1.000E-02,
1.500E-02,
2.000E-02,
3.000E-02,
4.000E-02,
5.000E-02,
6.000E-02,
8.000E-02,
1.000E-01,
1.500E-01,
2.000E-01,
3.000E-01,
4.000E-01,
5.000E-01,
6.000E-01,
8.000E-01,
1.000E+00,
1.022E+00,
1.250E+00,
1.500E+00,
2.000E+00,
2.044E+00,
3.000E+00,
4.000E+00,
5.000E+00,
6.000E+00,
7.000E+00,
8.000E+00,
9.000E+00,
1.000E+01,
1.100E+01,
1.200E+01,
1.300E+01,
1.400E+01,
1.500E+01,
1.600E+01,
1.800E+01,
2.000E+01
],[
4.196E+03,
1.446E+03,
6.627E+02,
5.459E+02,
9.572E+02,
4.034E+02,
1.841E+02,
1.794E+02,
5.403E+02,
3.131E+02,
1.923E+02,
8.786E+01,
4.720E+01,
1.494E+01,
6.560E+00,
2.099E+00,
9.877E-01,
5.867E-01,
4.067E-01,
2.589E-01,
2.019E-01,
1.501E-01,
1.297E-01,
1.087E-01,
9.633E-02,
8.755E-02,
8.077E-02,
7.077E-02,
6.356E-02,
6.288E-02,
5.682E-02,
5.177E-02,
4.475E-02,
4.426E-02,
3.675E-02,
3.237E-02,
2.964E-02,
2.785E-02,
2.660E-02,
2.571E-02,
2.506E-02,
2.458E-02,
2.421E-02,
2.394E-02,
2.373E-02,
2.358E-02,
2.347E-02,
2.340E-02,
2.333E-02,
2.333E-02
]])
cha_data[0,:] = cha_data[0,:] * 1000

triglyceride_data = np.array([[
1.000E-03,
1.500E-03,
2.000E-03,
3.000E-03,
4.000E-03,
5.000E-03,
6.000E-03,
8.000E-03,
1.000E-02,
1.500E-02,
2.000E-02,
3.000E-02,
4.000E-02,
5.000E-02,
6.000E-02,
8.000E-02,
1.000E-01,
1.500E-01,
2.000E-01,
3.000E-01,
4.000E-01,
5.000E-01,
6.000E-01,
8.000E-01,
1.000E+00,
1.022E+00,
1.250E+00,
1.500E+00,
2.000E+00,
2.044E+00,
3.000E+00,
4.000E+00,
5.000E+00,
6.000E+00,
7.000E+00,
8.000E+00,
9.000E+00,
1.000E+01,
1.100E+01,
1.200E+01,
1.300E+01,
1.400E+01,
1.500E+01,
1.600E+01,
1.800E+01,
2.000E+01
],[
2.223E+03,
7.150E+02,
3.118E+02,
9.418E+01,
3.969E+01,
2.019E+01,
1.161E+01,
4.885E+00,
2.545E+00,
8.731E-01,
4.811E-01,
2.815E-01,
2.293E-01,
2.072E-01,
1.945E-01,
1.789E-01,
1.683E-01,
1.499E-01,
1.369E-01,
1.188E-01,
1.063E-01,
9.706E-02,
8.975E-02,
7.882E-02,
7.087E-02,
7.013E-02,
6.338E-02,
5.767E-02,
4.944E-02,
4.886E-02,
3.954E-02,
3.372E-02,
2.986E-02,
2.713E-02,
2.508E-02,
2.350E-02,
2.225E-02,
2.123E-02,
2.040E-02,
1.969E-02,
1.909E-02,
1.858E-02,
1.814E-02,
1.776E-02,
1.713E-02,
1.664E-02
]])
triglyceride_data[0,:] = triglyceride_data[0,:] * 1000

water_data = np.array([[
1.00000E-03,
1.50000E-03,
2.00000E-03,
3.00000E-03,
4.00000E-03,
5.00000E-03,
6.00000E-03,
8.00000E-03,
1.00000E-02,
1.50000E-02,
2.00000E-02,
3.00000E-02,
4.00000E-02,
5.00000E-02,
6.00000E-02,
8.00000E-02,
1.00000E-01,
1.50000E-01,
2.00000E-01,
3.00000E-01,
4.00000E-01,
5.00000E-01,
6.00000E-01,
8.00000E-01,
1.00000E+00,
1.25000E+00,
1.50000E+00,
2.00000E+00,
3.00000E+00,
4.00000E+00,
5.00000E+00,
6.00000E+00,
8.00000E+00,
1.00000E+01,
1.50000E+01,
2.00000E+01
],[
4.078E+03,
1.376E+03,
6.173E+02,
1.929E+02,
8.278E+01,
4.258E+01,
2.464E+01,
1.037E+01,
5.329E+00,
1.673E+00,
8.096E-01,
3.756E-01,
2.683E-01,
2.269E-01,
2.059E-01,
1.837E-01,
1.707E-01,
1.505E-01,
1.370E-01,
1.186E-01,
1.061E-01,
9.687E-02,
8.956E-02,
7.865E-02,
7.072E-02,
6.323E-02,
5.754E-02,
4.942E-02,
3.969E-02,
3.403E-02,
3.031E-02,
2.770E-02,
2.429E-02,
2.219E-02,
1.941E-02,
1.813E-02
]])
water_data[0,:] = water_data[0,:] * 1000

##
# Define the Pandas Tables for each material
adipose_table = pd.DataFrame({'Energy [keV]':adipose_data[0,:], 'Mass Attenuation [cm2/g]':adipose_data[1,:]})

air_table = pd.DataFrame({'Energy [keV]':air_data[0,:], 'Mass Attenuation [cm2/g]':air_data[1,:]})

blood_table = pd.DataFrame({'Energy [keV]':blood_data[0,:], 'Mass Attenuation [cm2/g]':blood_data[1,:]})

bone_table = pd.DataFrame({'Energy [keV]':bone_data[0,:], 'Mass Attenuation [cm2/g]':bone_data[1,:]})

muscle_table = pd.DataFrame({'Energy [keV]':muscle_data[0,:], 'Mass Attenuation [cm2/g]':muscle_data[1,:]})

k2hpo4_table = pd.DataFrame({'Energy [keV]':k2hpo4_data[0,:], 'Mass Attenuation [cm2/g]':k2hpo4_data[1,:]})

cha_table = pd.DataFrame({'Energy [keV]':cha_data[0,:], 'Mass Attenuation [cm2/g]':cha_data[1,:]})

triglyceride_table = pd.DataFrame({'Energy [keV]':triglyceride_data[0,:], 'Mass Attenuation [cm2/g]':triglyceride_data[1,:]})

water_table = pd.DataFrame({'Energy [keV]':water_data[0,:], 'Mass Attenuation [cm2/g]':water_data[1,:]})
