# Supplementary material for: Internal calibration for opportunistic computed tomography muscle density analysis
Source: PLoS One. 2022 Oct 17;17(10):e0273203. doi: 10.1371/journal.pone.0273203 (PMC9576101; doi:10.1371/journal.pone.0273203)
Supplement: S4 File — (ZIP) [file pone.0273203.s006.zip › S6/Internal-Calibration_ITKSNAP_Labels.txt]

################################################
# ITK-SnAP Label Description File
# File format: 
# IDX   -R-  -G-  -B-  -A--  VIS MSH  LABEL
# Fields: 
#    IDX:   Zero-based index 
#    -R-:   Red color component (0..255)
#    -G-:   Green color component (0..255)
#    -B-:   Blue color component (0..255)
#    -A-:   Label transparency (0.00 .. 1.00)
#    VIS:   Label visibility (0 or 1)
#    IDX:   Label mesh visibility (0 or 1)
#  LABEL:   Label description 
################################################
    0     0    0    0        0  0  0    "Clear Label"
    1   255    0    0        1  1  1    "Adipose"
    2     0  255    0        1  1  1    "Air"
    3     0    0  255        1  1  1    "Blood"
    4   255    0  255        1  1  1    "Full Cortical Bone"
    5     0  255  255        1  1  1    "Skeletal Muscle"
    6   255    0  255        1  1  1    "Label 6"
