# Supplementary material for: Internal calibration for opportunistic computed tomography muscle density analysis
Source: PLoS One. 2022 Oct 17;17(10):e0273203. doi: 10.1371/journal.pone.0273203 (PMC9576101; doi:10.1371/journal.pone.0273203)
Supplement: S5 File — (TXT) [file pone.0273203.s007.txt]

#----------------------------------------------------- 
# multimodalRegistration.py
#
# Created by: Michael T. Kuczynski
# Modified on: 21-07-2021
#
# Description: Perform MRI-to-XCT image registration.
#              First, an initial alignment of images is obtained through a 
#               landmark based, rigid 3D transformation. Final image alignment
#               is obtained with by optimizing the mutual information between
#               images.
#
#-----------------------------------------------------
# Usage: python multimodalRegistration.py <XCT_image.mha> <XCT_landmarks.mha> <MRI_image.mha> <MRI_landmarks.mha>
#		 python multimodalRegistration.py <XCT_image.mha> <XCT_landmarks.mha> <MRI_image.mha> <MRI_landmarks.mha> <outputDir>
#
#
# Inputs:
#	1. XCT_image
#	2. XCT_landmarks
#	3. MRI_image
#	4. MRI_landmarks
#
# Outputs: (Written to the current working directory by default)
#	1. Registered MR image
#	2. MRI-CT transformation matrix
#	3. Image registered with landmarking only
#
# Notes: this script should work with NIfTI images as well, but hasn't been tested.
#-----------------------------------------------------

import os
import sys
import numpy as np
import math
import argparse

import SimpleITK as sitk


# Function to get landmarks
def get_landmark(image):
	stats = sitk.LabelShapeStatisticsImageFilter()
	stats.ComputeOrientedBoundingBoxOn()
	stats.Execute(image)

	if stats.GetNumberOfLabels() != 3:
		os.sys.exit("[ERROR] Only found {} labels, not 3".format(stats.GetNumberOfLabels()))

	landmarks = []
	for label in stats.GetLabels():
		landmarks.append(stats.GetOrientedBoundingBoxOrigin(label))

	return landmarks


#----------------------------------------------#
# STEP 1: Read in images
#----------------------------------------------#

# Parse input arguments
parser = argparse.ArgumentParser()
parser.add_argument( "XCT_image", type=str, help="The XCT image (path + filename)" )
parser.add_argument( "XCT_landmarks", type=str, help="The XCT landmarks (segmentation)  image (path + filename)" )
parser.add_argument( "MRI_image", type=str, help="The MRI image (path + filename)" )
parser.add_argument( "MRI_landmarks", type=str, help="The MRI landmarks (segmentation)  image (path + filename)" )
parser.add_argument( "outputDir", nargs="?", type=str, help="The directory for any outputs", default=os.getcwd() )
args = parser.parse_args()

XCT_image_path = args.XCT_image
XCT_landmarks_path = args.XCT_landmarks
MRI_image_path = args.MRI_image
MRI_landmarks_path = args.MRI_landmarks
outDirectory = args.outputDir

# Registered MRI image and transformation matrix (MRI -> XCT image space):
MRI_image_registered_path = os.path.join(outDirectory, "SHRINK_REG.mha")
MRI_image_tmat_path = os.path.join(outDirectory, "SHRINK_REG.tfm")

# Checkerboard image of XCT and MRI images
MRI_XCT_checkerboard_path = os.path.join(outDirectory, "MRI-CT_CHECKERBOARD.mha")

# Noise image and mask. 
#Noise_mask = os.path.join(outDirectory, "MRI-CT_XCT_NOISE_MASK.mha")
#Noise_image = os.path.join(outDirectory, "MRI-CT_XCT_NOISE.mha")
Test_image = os.path.join(outDirectory, "shrink_test_landmarks.mha")

# Make sure expected files exist. Throw error if they don't.
expected_files = [XCT_image_path, XCT_landmarks_path, MRI_image_path, MRI_landmarks_path]
for file_name in expected_files:
    if not os.path.isfile(file_name):
        os.sys.exit("[ERROR] Could not find file \"{}\"".format(file_name))


# Read in landmarks
# XCT
print("Reading in {}".format(XCT_landmarks_path))
XCT_landmarks_reader = sitk.ReadImage(XCT_landmarks_path, sitk.sitkUInt8)

print("Getting XCT landmarks")
XCT_landmarks = get_landmark(XCT_landmarks_reader)
print("  XCT Landmarks: {}".format(XCT_landmarks))

# MRI
print("Reading in {}".format(MRI_landmarks_path))
MRI_landmarks_reader = sitk.ReadImage(MRI_landmarks_path, sitk.sitkUInt8)

print("Getting MRI landmarks")
MRI_landmarks = get_landmark(MRI_landmarks_reader)
print("  MRI Landmarks: {}".format(MRI_landmarks))


# Read images
# XCT
print("Reading in {}".format(XCT_image_path))
XCT_image = sitk.ReadImage(XCT_image_path)
print()
print(XCT_image)
print()

# MRI
print("Reading in {}".format(MRI_image_path))
MRI_image = sitk.ReadImage(MRI_image_path)
print()
print(MRI_image)
print()


#----------------------------------------------#
# STEP 2: Perform landmark transformation
#----------------------------------------------#
# Initialize transforms
print("Performing initial transform")
XCT_fiducial_points_flat = [c for p in XCT_landmarks for c in p]
MRI_fiducial_points_flat = [c for p in MRI_landmarks for c in p]

reference_transform_XCT_MRI = sitk.LandmarkBasedTransformInitializer( sitk.Similarity3DTransform(), XCT_fiducial_points_flat, MRI_fiducial_points_flat )
print("XCT MRI reference transform")
print(reference_transform_XCT_MRI)

# Write out the intial transformed image for debugging
test = sitk.Resample( MRI_image, XCT_image, reference_transform_XCT_MRI, sitk.sitkLinear, 0.0, MRI_image.GetPixelID() )
sitk.WriteImage(test, Test_image)

#----------------------------------------------#
# STEP 3: Correct the hard edge in  XCT image
#----------------------------------------------#
# First, we need to correct the hard edge in the XCT image caused by cropping the background.

# First, attempt to threshold all the zeros
#print('Thresholding at 0')
#noise_mask = XCT_image==0

#print('Running connectivity filter on the noise mask')
#cc = sitk.ConnectedComponent(noise_mask)
#relabel = sitk.RelabelComponent(cc)
#noise_mask = relabel==1

# This is needed because there is a thin, slightly less dense border between the image and the background
#print('Dilating one voxel')
#noise_mask = sitk.BinaryDilate(noise_mask)

#print('Writing noise mask to file {}'.format(Noise_mask))
#sitk.WriteImage(noise_mask, Noise_mask)

# Second, add some noise!
# These parameters were selected using a small ROI in ITK to estimate the noise and intensity of the signal.
# mean = 1950 # Original 2135.5
# std = 231.2
# print('Adding noise with (mu, sigma) = ({}, {})'.format(mean, std))
# noise_image = sitk.Mask(sitk.AdditiveGaussianNoise(sitk.Cast(noise_mask<0, sitk.sitkInt16), std, mean), noise_mask)
#noise_image = sitk.Add(sitk.Mask(XCT_image, 1-noise_mask), sitk.Mask(noise_image, noise_mask))


#print('Writing noise image to file {}'.format(Noise_image))
#sitk.WriteImage(noise_image, Noise_image)


#----------------------------------------------#
# STEP 4: Setup registration method
#----------------------------------------------#
# Connect all of the observers so that we can perform plotting during registration.
def command_iteration(method) :
  print( "{0:3} = {1:10.5f} : {2}".format( method.GetOptimizerIteration(), method.GetMetricValue(), method.GetOptimizerPosition() ) )

# Set up registration (MRI -> XCT)
reg = sitk.ImageRegistrationMethod()

# Similarity metric settings:
#reg.SetMetricAsMattesMutualInformation(numberOfHistogramBins=200)#mean squares or normalized correlation
reg.SetMetricAsMeanSquares
reg.SetMetricSamplingStrategy(reg.RANDOM)
reg.SetMetricSamplingPercentage(0.01)

#Set Interpolator
reg.SetInterpolator(sitk.sitkLinear)

# Optimizer settings.
reg.SetOptimizerAsPowell(numberOfIterations=500, valueTolerance=1e-18)
reg.SetOptimizerScalesFromPhysicalShift()

# Setup for the multi-resolution framework.
reg.SetShrinkFactorsPerLevel(shrinkFactors = [16,4,1])
reg.SetSmoothingSigmasPerLevel(smoothingSigmas=[2.0, 1.0, 0])
reg.SmoothingSigmasAreSpecifiedInPhysicalUnitsOn()

reg.AddCommand( sitk.sitkIterationEvent, lambda: command_iteration(reg) )

#----------------------------------------------#
# STEP 5: Perform the registration
#----------------------------------------------#
# Register XCT and MRI images
# Don't optimize in-place, we would possibly like to run this cell multiple times.
reg.SetInitialTransform(reference_transform_XCT_MRI, inPlace=False)
print("Start registration")
final_transform_XCT_MRI = reg.Execute( sitk.Cast(XCT_image, sitk.sitkFloat64), sitk.Cast(MRI_image, sitk.sitkFloat64) )

print('Final metric value: {0}'.format(reg.GetMetricValue()))
print('Optimizer\'s stopping condition, {0}'.format(reg.GetOptimizerStopConditionDescription()))

print("Writing to {}".format(MRI_image_tmat_path))
sitk.WriteTransform(final_transform_XCT_MRI, MRI_image_tmat_path)

#----------------------------------------------#
# STEP 5: Resample and write registered image
#----------------------------------------------#
# Resample MRI image
print("Resampling")
MRI_resampled = sitk.Resample( MRI_image, XCT_image, final_transform_XCT_MRI, sitk.sitkLinear, 0.0, MRI_image.GetPixelID() )

print("Writing to {}".format(MRI_image_registered_path))
sitk.WriteImage(MRI_resampled, MRI_image_registered_path)
